# Supplementary material for: Identification of an additional protein involved in mannan biosynthesis
Source: Plant J. 2012 Oct 19;73(1):105–17. doi: 10.1111/tpj.12019 (PMC3558879; doi:10.1111/tpj.12019)
Supplement: Supplementary file 3 [file tpj0073-0105-SD14.txt]

TfMSR    1MNSMEIRQAFAGLLTLSMFIMLGNMIKKDHFDY-------PAEEVEIQTTEVSQHDLATV
AtMSR1    1M-GVDLRQVVAGILTITMFVMLGQMLHRDYFDSLQEKAQGDAQDIEFEGSKVSVKD-GLV
AtMSR2    1M-GVDLRQVVAGILTITMFVMLGQMLHRDYFDAVQEKVQGDAHDIEFHGSKVAVED-GLV
 
TfMSR   54SHISQKSK----QNDKALKPCWNPPTLKEVEQSKGFIIFSLTNGPEYHIAQVADAVVVAK
AtMSR1   59GTVE-GSKGLWMEDNTDLTPCWPTLLSDDAVSSKGYVTFSLTNGPEYHISQITDAVMVAK
AtMSR2   59RAFEAGTKGPWMEDSHELKPCWSISQSDEAVSSKGYVTFSLTNGPEYHVSQITDAVMVAK
 
TfMSR    110YLGATLVLPDIKNSKSGNSMNLGDIYDVENVLNKLNGLVKVTKTLPPHVSTRNTPIVRVP
AtMSR1   118HLGATLVLPDIRGSKPGDERNFEDIYDADKLIKSLENVVKVVKKLPEEVSLRNMAIVKVP
AtMSR2   119HLGATLVLPDIRGSKPGDEMKFEDIYDVDKLIKTLESVVKVVRKLPSHVSLRDIAIVKVP
 
TfMSR   170NKVSQDYIMKKLKPIYQAKGIIKIESYFPSKN-TISRNNNSLESLLCQTMFGGTLELKKE
AtMSR1   178TRVTEDYIKEHIDPIFKSKGNIRVASYFPSVNLRKSSQDGETDPVACLAMF-GSLELQPE
AtMSR2   179TRVAEDYIKEHIDPIFKSKGNIRVTTYFPSVNLRKSSQGAETDPVSCLAMF-GSLELQPA
 
TfMSR   229IQEEAESIVQKLETWSQESNGPFVAVDLRIEGL-KNECNGKDGKGRKQCYQGHEIGEFLK
AtMSR1   237VNAVAESMVERLRTHSRKSGGRFIAVDLRIDILEKKNCHTTGVVGSKTCYNAQEIALFLR
AtMSR2   238VNELVESMIQRLKTHSKKSGGRFIAIDLRVEILEKKNCHETGAVGSKTCYNAQEIALFLR
 
TfMSR   288RIGFGQETVIYVTQTKWSPDLNSLRYMFPKTYTKENIMSSTKKEKFINSESIEFEKAIDF
AtMSR1   297KLGFASDTTIYLTQPRWDSSLNILKDIFPKTFTKEAIMPASKRSKYLESVSSEYENVIDF
AtMSR2   298KLGFDSDTTIYLTQPRWESSLNILKDIFPKTYTKEAIMPSDKKTKYLELENSEYENVIDF
 
TfMSR   348YICSESDVFVPSILGPFYENVAGMRIVSGKNEIIVPSEVVSPSASASEHMSPYVTKKNHL
AtMSR1   357YISSRSDVFVPAISGLFYANTVGKRIALGKPQVLVPAEISETSGLATDFISPYISKKNHL
AtMSR2   358YISSRSDVFVPAIPGLFYANTVGKRIALGKPQVLVPAEISGTSGLPANYISPYISKKNHL
 
TfMSR   408AYKCFC
AtMSR1   417AYSCFC
AtMSR2   418AYSCFC
 
