# Supplementary material for: Identification of an additional protein involved in mannan biosynthesis
Source: Plant J. 2012 Oct 19;73(1):105–17. doi: 10.1111/tpj.12019 (PMC3558879; doi:10.1111/tpj.12019)
Supplement: Supplementary file 6 [file tpj0073-0105-SD15.txt]

(a)
0
1000
2000
3000
4000
5000
6000
7000
8000
9000
10000
MSR1 CS
LA
2
CS
LA
3
CS
LA
7
CS
LA
9
CS
LA
10
CS
LA
11
CS
LA
14
CS
LA
15
E
xp
re
ss
io
n
le
ve
l
Trichomes Shoot without trichomes
0
200
400
600
800
1000
1200
1400
1600
MSR1 CS
LA
1
CS
LA
2
CS
LA
3
CS
LA
7
CS
LA
9
CS
LA
10
CS
LA
11
CS
LA
14
CS
LA
15
E
xp
re
ss
io
n
le
ve
l
Guardcells Mesophyll cells
0
50
100
150
200
250
MSR1 CS
LA
9
E
xp
re
ss
io
n
le
ve
l
Tri Lf w /oTri
(b)
(c) (d)
