# Supplementary material for: Identification of an additional protein involved in mannan biosynthesis
Source: Plant J. 2012 Oct 19;73(1):105–17. doi: 10.1111/tpj.12019 (PMC3558879; doi:10.1111/tpj.12019)
Supplement: Supplementary file 9 [file tpj0073-0105-SD16.txt]

0
20
40
60
80
100
120
WT 1-1 2-2 1-1 2-2
R
at
io
 o
f
B
an
d 
In
te
ns
ity
to
 W
T
(%
)
Band a
Band b
*
*
* *
