# Supplementary material for: Identification of an additional protein involved in mannan biosynthesis
Source: Plant J. 2012 Oct 19;73(1):105–17. doi: 10.1111/tpj.12019 (PMC3558879; doi:10.1111/tpj.12019)
Supplement: Supplementary file 12 [file tpj0073-0105-SD17.txt]

0
0.5
1
1.5
WT msr1-1 msr1-2
0
0.5
1.0
1.5
WT msr2-1 msr2-2
TfMSR1 
expression
TfMSR2 
expression
0
10
20
30
40
50
60
70
80
AtCSLA2 AtCSLA3 AtCSLA9 AtCSLA10
WT
1-12-1
1-12-2
Expression
(a)
(b)
*
* *
*
*
