# Supplementary material for: Identification of an additional protein involved in mannan biosynthesis
Source: Plant J. 2012 Oct 19;73(1):105–17. doi: 10.1111/tpj.12019 (PMC3558879; doi:10.1111/tpj.12019)
Supplement: Supplementary file 15 [file tpj0073-0105-SD18.txt]

 AT1G14020
 AT2G03280
 AT3G02250
 AT5G15740
 AT1G52630
 AT5G35570
 AT5G01100
 AT2G37980
 AT3G54100
 AT1G22460
 AT5G64600
 AT3G03810
 AT3G30300
 AT5G63390
 AT2G44500
 AT3G07900
 AT4G16650
 AT4G38390
 AT1G20550
 AT1G76270
 AT4G24530
 AT5G65470
 AT3G26370
 AT1G11990
 AT1G62330
 AT1G29200
 AT1G38065
 AT1G38131
 AT1G35510
 AT4G17430
 AT1G14970
 AT2G01480
 AT1G04910
 TfMSR
 AT1G51630
 AT3G21190
 AT3G05320
 AT5G50420
 AT1G53770
 AT1G17270
 DmPOFUT1
 HsPOFUT1
 DmPOFUT2
 HsPOFUT2
99
25
85
89
78
65
81
79
98
86
16
85
99
98
98
97
34
21
79
12
97
95
95
99
99
93
85
96
13
88
92
26
5
16
23
19
11
9
7
18
25
0.5
(chloroplast)
(Golgi, chloroplast)
(Golgi, chloroplast)
(chloroplast)
(cytoplasm and nucleus)
(Golgi)
(Golgi)
(AtMSR2) (Golgi)
(AtMSR1) (Golgi)
(Golgi)
(Golgi)
(Golgi)
(Golgi)
(VM)
(Golgi)
